# Supplementary material for: Unrecognized and Unreported Concussions Among Community Rugby Players
Source: Sports (Basel). 2025 Aug 20;13(8):278. doi: 10.3390/sports13080278 (PMC12390137; doi:10.3390/sports13080278)
Supplement: Supplementary file 1 [file sports-13-00278-s001.zip]

Archive with 1 entries (1 files):
- sports-3774712-supplementary.pdf
